# Supplementary material for: A Single Amino Acid Substitution in RFC4 Leads to Endoduplication and Compromised Resistance to DNA Damage in Arabidopsis thaliana
Source: Genes (Basel). 2022 Jun 9;13(6):1037. doi: 10.3390/genes13061037 (PMC9223238; doi:10.3390/genes13061037)
Supplement: Supplementary file 1 [file genes-13-01037-s001.zip]

Archive with 1 entries (1 files):
- genes-1733933-supplementary.pdf
